# Supplementary material for: Automatic selection of coordinate systems for learning relative and absolute spatial concepts
Source: Front Robot AI. 2022 Aug 12;9:904751. doi: 10.3389/frobt.2022.904751 (PMC9411740; doi:10.3389/frobt.2022.904751)
Supplement: Supplementary file 2 [file DataSheet1.ZIP]

Archive with 12 entries (10 files):
- data/test/
- data/test/test_direction_of_each_object.csv
- data/test/test_location_of_each_object.csv
- data/test/test_robot_locations.csv
- data/test/test_trainer_locations.csv
- data/train/
- data/train/train_direction_of_each_object.csv
- data/train/train_location_of_each_object.csv
- data/train/train_robot_locations.csv
- data/train/train_trainer_locations.csv
- data/train/utterances.txt
- data/train/utterances_appendix.txt
