# Supplementary material for: Automatic selection of coordinate systems for learning relative and absolute spatial concepts
Source: Front Robot AI. 2022 Aug 12;9:904751. doi: 10.3389/frobt.2022.904751 (PMC9411740; doi:10.3389/frobt.2022.904751)
Supplement: Supplementary file 2 [file DataSheet1.ZIP › data/test/test_direction_of_each_object.csv]

0
-1.570796
3.141593
-1.570796
0
0
0
3.141593
3.141593
-1.570796
3.141593
0
