# Supplementary material for: Automatic selection of coordinate systems for learning relative and absolute spatial concepts
Source: Front Robot AI. 2022 Aug 12;9:904751. doi: 10.3389/frobt.2022.904751 (PMC9411740; doi:10.3389/frobt.2022.904751)
Supplement: Supplementary file 2 [file DataSheet1.ZIP › data/test/test_robot_locations.csv]

-6.833616	2.474835
-6.037435	2.422203
-2.583652	3.864774
-3.367607	3.770941
-3.433587	1.779249
-3.469181	2.173649
-8.875833	2.953396
-8.733153	3.607166
-5.330569	3.736248
-5.186955	3.902914
-5.579465	2.454186
-5.315591	2.388169
-4.363782	3.219867
-4.654677	3.146518
-6.010255	3.180787
-6.059389	3.139771
-4.940117	2.735767
-5.961183	2.697175
-4.72444	3.600551
-4.597003	3.123253
