# Supplementary material for: Automatic selection of coordinate systems for learning relative and absolute spatial concepts
Source: Front Robot AI. 2022 Aug 12;9:904751. doi: 10.3389/frobt.2022.904751 (PMC9411740; doi:10.3389/frobt.2022.904751)
Supplement: Supplementary file 2 [file DataSheet1.ZIP › data/test/test_trainer_locations.csv]

-8.41	2.49
-3.921272	2.642672
-4.196008	3.315645
-4.916996	2.235129
-3.938638	3.210793
-3.321991	3.701396
-7.159008	2.575279
-8.312889	2.377345
-7.369093	2.581452
-4.223481	2.616899
-2.649773	3.541477
-4.216308	3.965832
-6.841012	1.965732
-6.841012	1.965732
-7.304948	1.611027
-3.024879	3.831232
-3.672033	2.005052
-7.057456	1.633536
-7.057456	1.633536
-7.389605	3.309507
