# Supplementary material for: Automatic selection of coordinate systems for learning relative and absolute spatial concepts
Source: Front Robot AI. 2022 Aug 12;9:904751. doi: 10.3389/frobt.2022.904751 (PMC9411740; doi:10.3389/frobt.2022.904751)
Supplement: Supplementary file 2 [file DataSheet1.ZIP › data/train/train_location_of_each_object.csv]

-10.531	1.565
-10.925	4.171
-2.238	4.62
-7.345	4.431
-5.061	4.478
-1.973	1.354
-5.11	1.203
-3.62	4.62
-8.99	4.646
-11.86	2.946
-3.02	4.62
-2.599	1.512
