# Supplementary material for: Automatic selection of coordinate systems for learning relative and absolute spatial concepts
Source: Front Robot AI. 2022 Aug 12;9:904751. doi: 10.3389/frobt.2022.904751 (PMC9411740; doi:10.3389/frobt.2022.904751)
Supplement: Supplementary file 2 [file DataSheet1.ZIP › data/train/train_robot_locations.csv]

-6.360271	2.087308
-5.518233	2.379722
-6.252391	3.209312
-7.064068	2.9917
-5.914093	2.787555
-4.913552	2.428942
-7.194368	2.909873
-5.83926	2.184927
-2.894206	3.492533
-3.179246	3.572385
-1.944865	3.678486
-2.582361	4.039945
-3.122459	3.584235
-3.348836	3.869279
-2.632038	3.515984
-3.340471	3.570684
-3.562981	1.603382
-3.385114	1.970569
-3.486899	2.476591
-3.856853	2.354907
-3.962809	2.522184
-3.289615	1.459418
-3.33485	2.436383
-3.669698	1.826936
-8.718058	3.208833
-9.446283	3.103196
-11.31632	2.831928
-9.59492	2.471934
-8.997539	2.069817
-9.660281	3.592725
-8.669851	3.793086
-8.767694	2.797178
-10.41285	2.587815
-10.66604	2.773476
-10.28957	2.365945
-10.63789	2.560015
-9.274173	1.391178
-9.083978	1.842956
-8.965557	1.483977
-8.777299	1.403186
-11.58699	1.641914
-11.70307	1.395907
-11.61983	1.959201
-11.52898	1.510325
-9.628543	4.100169
-9.569983	4.016658
-9.511545	4.248517
-9.681829	3.895424
-10.8101	3.032865
-11.11764	3.015388
-10.91528	2.892577
-10.74937	2.897939
-2.170907	3.91712
-2.420287	3.965354
-2.373066	3.783374
-2.004735	3.906696
-1.304592	4.617904
-1.329769	4.624394
-1.477623	4.617105
-1.287006	4.758814
-7.892391	4.444804
-7.8526	4.669308
-7.868557	4.287173
-7.748181	4.585812
-7.516364	3.772725
-7.301183	3.625344
-7.563539	3.723176
-7.429605	3.879703
-5.591469	4.347673
-5.558096	4.633831
-5.524323	4.50847
-5.506623	4.667504
-4.26711	4.499651
-4.335025	4.461305
-4.384269	4.345027
-4.524306	4.760021
-4.982742	4.013575
-5.256073	3.818227
-5.00552	3.997293
-5.131027	3.762769
-9.279387	2.071479
-9.760015	2.342853
-10.91125	2.450303
-10.02676	2.379705
-11.76592	1.783234
-11.76264	1.955198
-8.895713	1.57693
-9.019724	1.64729
-9.575216	3.475098
-10.34234	3.146409
-11.33452	3.078807
-9.855109	4.326242
-2.688477	4.165374
-1.772706	3.953976
-2.274644	3.805325
-2.95672	4.147887
-7.572562	3.874306
-7.122127	3.639647
-4.620323	3.846443
-5.329669	3.908391
-4.412004	4.668913
-4.383934	4.587615
-5.502022	4.766295
-4.319015	4.780937
