# Supplementary material for: Automatic selection of coordinate systems for learning relative and absolute spatial concepts
Source: Front Robot AI. 2022 Aug 12;9:904751. doi: 10.3389/frobt.2022.904751 (PMC9411740; doi:10.3389/frobt.2022.904751)
Supplement: Supplementary file 2 [file DataSheet1.ZIP › data/train/train_trainer_locations.csv]

-4.420103	3.000578
-3.891872	3.20411
-4.101612	3.316576
-4.266866	3.235637
-8.201728	2.592828
-8.201728	2.592828
-8.585169	2.232057
-8.281534	2.141517
-4.832086	3.333899
-4.832086	3.333899
-3.805314	3.197265
-3.805314	3.197265
-1.598493	3.719901
-1.598493	3.719901
-4.18328	3.366133
-4.901859	3.092744
-4.267744	3.617541
-4.267744	3.617541
-4.773326	3.567277
-5.283278	3.575722
-5.283278	3.575722
-4.303559	3.546414
-3.114277	4.062529
-3.114277	4.062529
-7.326993	1.861363
-7.326993	1.861363
-8.806146	2.998534
-7.455663	2.647369
-6.751016	3.034676
-7.592358	1.827955
-10.96643	2.639724
-10.74138	2.812936
-9.083941	3.833215
-8.611423	2.923652
-8.611423	2.923652
-11.52969	3.250138
-8.511174	3.180384
-8.511174	3.180384
-8.848094	3.775702
-11.2368	2.761923
-9.529751	3.306174
-9.693068	3.086186
-9.693068	3.086186
-9.693068	3.086186
-8.169661	2.22255
-8.169661	2.22255
-10.75731	2.691292
-10.75731	2.691292
-11.53503	1.698331
-11.53503	1.698331
-8.654352	1.56017
-8.654352	1.56017
-4.08352	3.505802
-2.398167	2.136477
-2.026814	2.108218
-2.287656	2.25234
-2.511227	3.05504
-3.3183	3.480904
-1.765349	3.763172
-1.352136	3.425997
-7.003084	1.990738
-7.003084	1.990738
-5.551651	2.608692
-5.551651	2.608692
-5.456898	2.485802
-5.478374	2.056096
-7.542167	1.845571
-8.368647	1.684466
-4.976319	2.322165
-4.964453	2.19673
-4.210997	2.670713
-4.339324	3.707238
-5.0704	2.736355
-5.959212	2.903274
-6.729454	2.198636
-3.916485	2.617484
-6.165415	2.369322
-6.803646	1.97617
-4.472307	2.348649
-3.915876	2.258209
-6.860243	2.862969
-8.432393	4.013972
-11.21066	3.11403
-8.567544	4.221171
-8.592748	1.750126
-8.671447	1.442511
-11.58695	1.598662
-11.58695	1.598662
-8.072171	2.275988
-9.89067	2.453457
-11.67193	1.471821
-8.942408	4.293545
-4.733699	2.238265
-1.440357	3.464146
-2.167655	2.160696
-4.867116	2.920548
-8.077747	1.971818
-6.12831	2.297409
-3.498008	2.862537
-5.995932	2.487491
-7.3502	3.618283
-7.333526	3.937157
-3.725438	3.313973
-7.369661	3.22775
