# Supplementary material for: Automatic selection of coordinate systems for learning relative and absolute spatial concepts
Source: Front Robot AI. 2022 Aug 12;9:904751. doi: 10.3389/frobt.2022.904751 (PMC9411740; doi:10.3389/frobt.2022.904751)
Supplement: Supplementary file 2 [file DataSheet1.ZIP › data/train/utterances.txt]

sonobashowa ribiNgu dane
sokowa ribiNgu dayo
ribiNgu dayo
sokononamaewa ribiNgu
sokowa ribiNgu desu
sonobashowa ribiNgu dayo
sonobashowa ribiNgu dane
sonobashowa ribiNgu
sonobashowa kiqchiN dayo
sokononamaewa kiqchiN dane
sonobashowa kiqchiN desu
kiqchiN nikimashita
sokowa kiqchiN desu
kiqchiN niiruyo
sonobashowa kiqchiN
kiqchiN niiruyo
geNkaN niirune
sokononamaewa geNkaN
sokononamaewa geNkaN desu
geNkaN niiruyo
sonobashowa geNkaN
geNkaN niirune
geNkaN desu
sokowa geNkaN dane
sonobashowa shiNshitsu dayo
sokononamaewa shiNshitsu desu
shiNshitsu niirune
sokononamaewa shiNshitsu dane
sokowa shiNshitsu dayo
sokowa shiNshitsu dane
shiNshitsu nikimashita
sokononamaewa shiNshitsu desu
sonobashowa terebi no mae dayo
sokononamaewa terebi no mae dayo
sokowa terebi no mae desu
sokononamaewa terebi no mae
terebi no migi dayo
sokononamaewa terebi no migi desu
terebi no migi dane
terebi no migi desu
sonobashowa terebi no hidari dane
terebi no hidari dane
sonobashowa terebi no hidari dayo
sokowa terebi no hidari dane
sokowa beqdo no mae
sokowa beqdo no mae dane
beqdo no mae desu
beqdo no mae nikimashita
sonobashowa beqdo no migi desu
sokowa beqdo no migi
sokowa beqdo no migi
beqdo no migi niiruyo
sokononamaewa nagashidai no mae desu
sokononamaewa nagashidai no mae dayo
nagashidai no mae desu
nagashidai no mae desu
sokowa nagashidai no hidari dane
sokowa nagashidai no hidari desu
sonobashowa nagashidai no hidari dayo
nagashidai no hidari niirune
sonobashowa isu no ushiro
sokononamaewa isu no ushiro desu
sonobashowa isu no ushiro
isu no ushiro niirune
sokononamaewa isu no migi desu
sokowa isu no migi dane
sokononamaewa isu no migi desu
isu no migi nikimashita
sokononamaewa isu no mae desu
sonobashowa isu no mae desu
sonobashowa isu no mae
sokononamaewa isu no mae dayo
isu no ushiro desu
sonobashowa isu no ushiro dane
sokowa isu no ushiro dane
sonobashowa isu no ushiro desu
sokowa isu no hidari
sonobashowa isu no hidari
isu no hidari niimasu
isu no hidari nikimashita
terebi no temae niimasu
terebi no temae dayo
sokononamaewa terebi no temae
sonobashowa terebi no temae dayo
terebi no oku desu
terebi no oku desu
terebi no oku niiruyo
terebi no oku niiruyo
beqdo no temae dayo
beqdo no temae desu
sokononamaewa beqdo no temae desu
sonobashowa beqdo no temae dane
sokowa nagashidai no temae desu
sokononamaewa nagashidai no temae
sokowa nagashidai no temae desu
sokowa nagashidai no temae
isu no temae nikimashita
sonobashowa isu no temae desu
sokowa isu no temae dayo
sonobashowa isu no temae desu
sokononamaewa isu no oku
sokononamaewa isu no oku dayo
sonobashowa isu no oku dayo
sokononamaewa isu no oku dane
