# Supplementary material for: Automatic selection of coordinate systems for learning relative and absolute spatial concepts
Source: Front Robot AI. 2022 Aug 12;9:904751. doi: 10.3389/frobt.2022.904751 (PMC9411740; doi:10.3389/frobt.2022.904751)
Supplement: Supplementary file 2 [file DataSheet1.ZIP › data/train/utterances_appendix.txt]

sonobashowa ribiNgu dane
so ko wa ribiNgu dayo
ribiNgu dayo
sokononamaewa ribiNgu
so ko wa ribiNgu deqsu
sonobashowa ribiNgu dayo
so mabasho wa ribiNgu dane
sonobashowa ribiNgu
sonobasho a kiqchiN dayo
sokononamaewa kiqchiN dane
sonobashowa kiqchiN deqsu
kiqchiN gi kimashita
sokowa kiqchiN deqsu
kiqchiN gi ru yo
sonobasho a kiqchiN
kiqchiN gi ru yo
gye NkaN gi ru ne
sokononamaewa geNkaN
sokononamaewa geNkaN desu
geNkaN gi ru yo
sonobashowa geNkaN
gye NkaN gi ru ne
gye NkaN deqsu
sokowa geNkaN dane
sonobashowa shiNshitsu dayo
sokononamaewa shiNshitsu deqsu
shiNshitsu ni i ru ne
sokononamaewa shiNshitsu dane
sokowa shiNshitsu dayo
sokowa shiNshitsu dane
shiNshitsu ni kimashita
sokononamaewa shiNshitsu deqsu
sonobashowa terebi no mae dayo
sokononamaewa terebi no mae dayo
sokowa terebi no mae deqsu
sokononamaewa terebi no mae
terebi nomigi dayo
sokononamaewa terebi nomigi deqsu
terebi nomigi dane
terebi nomigi deqsu
sonobashowa terebi no hidari dane
terebi no hidari dane
sonobashowa terebi no hidari dayo
sokowa terebi no hidari dane
so kowa beqtono mae
so kowa beqtono mae dane
N beqtono mae deqsu
beqtono mai ni kimashita
sonobashowa beqdo nomigi deqsu
sokowa beqdo nomigi
so kowa beqdo nomigi
beqdo nomigi ni i ru yo
sokononamaewa nagashidai no mae deqsu
sokononamaewa nagashidai no mae dayo
nagashidai no mae deqsu
nagashidai no mae deqsu
sokowa nagashidai no hidari dane
sokowa nagashidai no hidari deqsu
sonobashowa nagashidai no hidari dayo
nagashinai nohidari gi ru ne
sonobasho waisuno u shi ro
sokononamaewa isu noo shi ro deqsu
sonobasho waisuno u shi ro
isu noo shi ro gi ru ne
sokononamaewa isu nomigi deqsu
sokowa isu go migi dane
sokononamaewa isu nomigi deqsu
isu nomigi ni kimashita
sokononamaewa isu no mae deqsu
sonobashowa isu no mae deqsu
sonobashowa isu no mae
sokononamaewa isu no mae dayo
isu noo u shi ro deqsu
sonobasho waisuno u shi ro dane
sokowa isu noo shi ro dane
sonobasho waisuno u shi ro deqsu
sokowa isu no hidari
sonobashowa isu no hidari
isu no hidari ni maqsu
isu no hidari ni kimashita
terebi no te mai ni maqsu
terebi no te mae dayo
sokononamaewa terebi no te mae
sonobashowa terebi no te mae dayo
terebi nooku deqsu
terebi nooku deqsu
terebi nooku gi ru yo
terebi nooku ni i ru yo
beqdo no te mae dayo
beqdo no te mae deqsu
sokononamaewa beqdo no te mae deqsu
sonobashowa beqdo no te mae dane
sokowa nagashidai no te mae deqsu
sokononamaewa nagashidai no te mae
sokowa nagashidai no te mae deqsu
sokowa nagashidai no te mae
isu no te mai ni kimashita
sonobashowa isu no te mae deqsu
sokowa isu no te mae dayo
sonobashowa isu no te mae desu
sokononamae waisu nooku
sokononamaewa isu go oku dayo
sonobashowa isu go oku dayo
sokononamae waisu nooku dane
